# Supplementary material for: De novo Sequencing and Comparative Transcriptomics of Floral Development of the Distylous Species Lithospermum multiflorum
Source: Front Plant Sci. 2016 Dec 23;7:1934. doi: 10.3389/fpls.2016.01934 (PMC5179544; doi:10.3389/fpls.2016.01934)
Supplement: Table S1 — Morph, developmental stage, floral organs, and sequencing and mapping statistics on floral transcriptomes, C, corolla; A, androecium; G, gynoecium; PE, paired-end reds; SR, single reads. [file Table1.xlsx]

## Sheet: Sheet1
Sample	Morph	Developmental stage	Organs	Paired-end or single reads	Total reads	Reads used in mapping	Reads mapped - lenient criteria	Reads mapped - stringent criteria
Cohen 001	Long-style	early	corolla, androecium, gynoecium	PE	88353954	81340598	60391014	34962748
Cohen 002	Short-style	early	corolla, androecium, gynoecium	PE	58474582	56197571	39341218	20862906
Cohen 004	Long-style	mid	corolla, androecium, gynoecium	PE	88725754	85446768	60336080	32614108
Cohen 009	Long-style	early	corolla, androecium	PE	74426206	70847103	49170106	27422894
Cohen 027	Long-style	mid	corolla, androecium	PE	79178080	75785399	55022518	30772494
Cohen 031	Short-style	early	corolla, androecium	PE	73617152	70585885	50766436	27053892
Cohen 032	Short-style	mid	corolla, androecium, gynoecium	PE	94083942	91193576	65359784	34988030
Cohen 033	Short-style	mid	corolla, androecium	PE	81208602	78184014	55057568	28581216
Cohen 035	Long-style	mid	corolla, androecium, gynoecium	SR	38244776	36967772	30172010	15560150
Cohen 037	Short-style	mid	corolla, androecium, gynoecium	SR	50008874	48815929	39079982	20126177
Cohen 038	Short-style	mid	corolla, androecium	SR	38758402	37087050	29960869	18109621
Cohen 040	Long-style	mid	corolla, androecium	SR	43064681	41489804	33550784	17946933
Cohen 049	Short-style	mid	corolla, androecium, gynoecium	SR	47080873	46032496	37023004	19020088
Cohen 055	Long-style	mid	corolla, androecium, gynoecium	SR	54865798	53784110	39302620	21230043
Cohen 058	Short-style	late	corolla, androecium, gynoecium	SR	49078081	48186946	38791851	20403857
Cohen 060	Long-style	late	corolla, androecium	PE	106324602	101853146	73536318	39591554
Cohen 061	Short-style	late	corolla, androecium	PE	73517014	70131037	50309574	26953964
Cohen 064	Short-style	late	corolla, androecium	SR	51077092	49945868	39237253	21918800
Cohen 066	Short-style	late	corolla, androecium, gynoecium	PE	134651292	129159093	93035266	48196756
Cohen 074	Short-style	late	corolla, androecium, gynoecium	SR	47733047	47633184	37765612	21070494
Cohen 075	Short-style	late	corolla, androecium	SR	65169062	65052075	52490641	26154378
Cohen 079	Long-style	late	corolla, androecium, gynoecium	PE	100061316	96174134	70078628	37136740
Cohen 081	Long-style	late	corolla, androecium, gynoecium	SR	48933040	48770088	39435363	21017452
Cohen 085	Long-style	late	corolla, androecium, gynoecium	SR	47449380	47354990	37945035	19849679
Cohen 101	Short-style	early	corolla, androecium, gynoecium	SR	58077408	55486248	43671296	24762725
Cohen 135	Long-style	early	corolla, androecium, gynoecium	SR	66249664	63528482	51051633	28665185
Cohen 136	Short-style	early	corolla, androecium, gynoecium	SR	66932699	63899515	51060915	27455133
Cohen 143	Long-style	early	corolla, androecium, gynoecium	SR	68824162	65697642	52748869	31234345
Cohen 159	Long-style	early	corolla, androecium	SR	78986321	75378638	59931120	31069899
Cohen 160	Short-style	early	corolla, androecium	SR	69504516	66344507	53221215	27741291
