# Supplementary material for: De novo Sequencing and Comparative Transcriptomics of Floral Development of the Distylous Species Lithospermum multiflorum
Source: Front Plant Sci. 2016 Dec 23;7:1934. doi: 10.3389/fpls.2016.01934 (PMC5179544; doi:10.3389/fpls.2016.01934)
Supplement: Table S2 — Results of Pearson correlation test for all analyzed floral transcriptomes of Lithospermum multiflorum. Numbers above diagonal are for isoforms, and numbers below diagonal are for components (putative genes). [file Table2.xlsx]

## Sheet: Sheet1
isoforms above the diagonal and putative genes below the diagonal	Cohen 001 - LS early corolla, androecium and gynoecium	Cohen 002 - SS early corolla and androecium gynoecium	Cohen 004 - LS mid corolla, androecium and gynoecium	Cohen 009 - LS early corolla and androecium	Cohen 027 - LS mid corolla and androecium	Cohen 031 - SS early corolla and androecium	Cohen 032 - SS mid corolla, androecium and gynoecium	Cohen 033 - SS mid corolla and androecium	Cohen 035 - LS mid corolla, androecium and gynoecium	Cohen 037 - SS mid corolla, androecium and gynoecium	Cohen 038 - SS mid corolla and androecium	Cohen 040 - LS mid corolla and androecium	Cohen 049 - SS mid corolla, androecium and gynoecium	Cohen 055 - LS mid corolla, androecium and gynoecium	Cohen 058 - SS late corolla, androecium and gynoecium	Cohen 060 - LS late corolla and androecium	Cohen 061 - SS late corolla and androecium	Cohen 064 - LS late corolla and androecium	Cohen 066 - SS late corolla, androecium and gynoecium	Cohen 074 - SS late corolla, androecium and gynoecium	Cohen 075 - SS late corolla and androecium	Cohen 079 - LS late corolla, androecium and gynoecium	Cohen 081 - LS late corolla, androecium and gynoecium	Cohen 085 - LS late corolla, androecium and gynoecium	Cohen 101 - SS early corolla, androecium and gynoecium	Cohen 135 - LS early corolla, androecium and gynoecium	Cohen 136 - SS early corolla, androecium and gynoecium	Cohen 143 - LS early corolla, androecium and gynoecium	Cohen 159 - LS early corolla and androecium	Cohen 160 - SS early corolla and androecium
Cohen 001 - LS early corolla, androecium and gynoecium	1	0.96436	0.837661	0.935702	0.503586	0.958396	0.370508	0.280287	0.990164	0.785139	0.833648	0.914613	0.818944	0.658755	0.388427	0.312821	0.0453912	0.59925	0.144295	0.711419	0.0975044	0.222166	0.321	0.19675	0.902635	0.979689	0.963217	0.957698	0.982485	0.989821
Cohen 002 - SS early corolla and androecium gynoecium	0.993249	1	0.820209	0.987158	0.523904	0.98399	0.379635	0.293108	0.970774	0.817196	0.898076	0.897165	0.794178	0.596057	0.373299	0.287204	0.0443464	0.557663	0.149835	0.674199	0.101842	0.217473	0.301853	0.182897	0.97312	0.988573	0.99499	0.974761	0.966949	0.95424
Cohen 004 - LS mid corolla, androecium and gynoecium	0.88183	0.881004	1	0.799053	0.773385	0.840662	0.621759	0.632426	0.87265	0.768865	0.765659	0.810164	0.853763	0.866046	0.609386	0.611663	0.349236	0.81915	0.426759	0.787316	0.389063	0.475645	0.596332	0.529604	0.770024	0.83087	0.820271	0.809734	0.834876	0.83678
Cohen 009 - LS early corolla and androecium	0.996301	0.993788	0.883555	1	0.5226	0.968522	0.376055	0.288168	0.941909	0.796589	0.909801	0.890372	0.757915	0.558056	0.358607	0.271568	0.0419294	0.530549	0.145284	0.647041	0.0974845	0.210435	0.287347	0.172244	0.980031	0.973881	0.987399	0.965557	0.950679	0.930121
Cohen 027 - LS mid corolla and androecium	0.578738	0.577616	0.803741	0.578525	1	0.52528	0.92493	0.913518	0.539107	0.471331	0.612661	0.494124	0.542073	0.901451	0.886007	0.920002	0.787003	0.946619	0.820675	0.805266	0.771573	0.723889	0.861955	0.900737	0.535109	0.530875	0.524477	0.537362	0.507591	0.498142
Cohen 031 - SS early corolla and androecium	0.984417	0.990565	0.894817	0.986748	0.582107	1	0.381621	0.311937	0.973396	0.877241	0.883476	0.925081	0.856643	0.612479	0.380927	0.29409	0.0505466	0.565937	0.155568	0.679217	0.11398	0.233274	0.313874	0.19426	0.948468	0.978149	0.980635	0.959291	0.967827	0.95834
Cohen 032 - SS mid corolla, androecium and gynoecium	0.428715	0.428026	0.657467	0.428393	0.934412	0.432122	1	0.951434	0.399796	0.344034	0.432194	0.349979	0.412305	0.827969	0.951818	0.916081	0.919847	0.89272	0.939839	0.772367	0.866808	0.721775	0.839549	0.92649	0.374503	0.383109	0.382143	0.379727	0.371688	0.368268
Cohen 033 - SS mid corolla and androecium	0.328227	0.337584	0.641029	0.333753	0.916687	0.353177	0.958813	1	0.326335	0.320315	0.358523	0.302321	0.409279	0.809995	0.909917	0.909493	0.905515	0.871193	0.921034	0.722972	0.875528	0.747615	0.857246	0.927592	0.282798	0.292676	0.292307	0.287886	0.293494	0.287163
Cohen 035 - LS mid corolla, androecium and gynoecium	0.991856	0.993974	0.911121	0.992319	0.608706	0.991999	0.45834	0.37608	1	0.834204	0.850125	0.920654	0.864895	0.684621	0.414366	0.342042	0.0725181	0.623738	0.175129	0.724854	0.133129	0.255204	0.352741	0.230874	0.912986	0.981501	0.970019	0.959456	0.981947	0.986455
Cohen 037 - SS mid corolla, androecium and gynoecium	0.874378	0.888003	0.865655	0.879694	0.561608	0.925716	0.42275	0.387177	0.909133	1	0.765633	0.800428	0.948931	0.548328	0.349545	0.26977	0.0663573	0.490569	0.159066	0.581757	0.13128	0.227335	0.291827	0.196141	0.7935	0.816882	0.818059	0.800178	0.807358	0.796598
Cohen 038 - SS mid corolla and androecium	0.931642	0.927648	0.867083	0.930027	0.664139	0.924584	0.486556	0.401573	0.933001	0.852211	1	0.830162	0.728129	0.558496	0.441135	0.3158	0.115028	0.544263	0.212431	0.661655	0.181306	0.262411	0.340873	0.254667	0.956685	0.90875	0.900457	0.938969	0.851434	0.823446
Cohen 040 - LS mid corolla and androecium	0.944405	0.944377	0.875617	0.954128	0.57736	0.960072	0.421125	0.358038	0.951723	0.891667	0.9149	1	0.829377	0.593025	0.386516	0.283597	0.0472753	0.543874	0.153609	0.678095	0.141596	0.264614	0.325418	0.198921	0.856221	0.91562	0.895281	0.906758	0.948285	0.936734
Cohen 049 - SS mid corolla, androecium and gynoecium	0.871913	0.883246	0.916978	0.878389	0.647544	0.917647	0.508549	0.488316	0.913301	0.978054	0.863456	0.894296	1	0.686248	0.43423	0.382377	0.141115	0.611343	0.233063	0.669604	0.217518	0.312625	0.40065	0.301812	0.736148	0.811413	0.79241	0.789449	0.826236	0.831678
Cohen 055 - LS mid corolla, androecium and gynoecium	0.721729	0.71957	0.900977	0.719642	0.960531	0.722657	0.880076	0.847621	0.750526	0.687671	0.7385	0.690184	0.768908	1	0.813768	0.879028	0.659548	0.97691	0.699908	0.839706	0.647894	0.650726	0.812176	0.816146	0.530196	0.624997	0.600287	0.603777	0.639823	0.65991
Cohen 058 - SS late corolla, androecium and gynoecium	0.449966	0.452616	0.657724	0.451309	0.927657	0.456629	0.971818	0.928424	0.47999	0.450065	0.542505	0.458933	0.527581	0.858847	1	0.875093	0.894018	0.885344	0.943206	0.869537	0.915992	0.812743	0.890136	0.915065	0.365836	0.393391	0.374952	0.398099	0.389414	0.390513
Cohen 060 - LS late corolla and androecium	0.369853	0.368743	0.638644	0.368824	0.944423	0.371053	0.938487	0.932267	0.401784	0.363163	0.422684	0.359805	0.462039	0.890539	0.903348	1	0.878586	0.926925	0.880549	0.719409	0.832303	0.754873	0.905101	0.963278	0.258578	0.300692	0.290581	0.290964	0.305974	0.314249
Cohen 061 - SS late corolla and androecium	0.0568726	0.0590291	0.340325	0.0580701	0.781249	0.0649869	0.912898	0.904265	0.0886434	0.0922127	0.139652	0.0704301	0.179744	0.659599	0.888306	0.8816	1	0.753159	0.972782	0.589919	0.910125	0.700628	0.802226	0.925656	0.0407626	0.0461283	0.0448213	0.0444423	0.0464419	0.0468708
Cohen 064 - LS late corolla and androecium	0.66639	0.663783	0.850916	0.664505	0.978752	0.663789	0.918057	0.883071	0.691652	0.619771	0.690443	0.637662	0.701557	0.986855	0.905612	0.92805	0.733609	1	0.794641	0.869814	0.750825	0.735934	0.883289	0.886594	0.508194	0.577996	0.56032	0.561064	0.584258	0.597059
Cohen 066 - SS late corolla, androecium and gynoecium	0.175483	0.183878	0.443327	0.17946	0.828867	0.189407	0.945013	0.934183	0.212472	0.209836	0.248835	0.193279	0.298662	0.727512	0.938256	0.899457	0.977811	0.795613	1	0.70254	0.961886	0.804691	0.86808	0.940967	0.144055	0.150139	0.148597	0.14915	0.150539	0.147105
Cohen 074 - SS late corolla, androecium and gynoecium	0.78861	0.786658	0.869829	0.78725	0.886861	0.785619	0.823422	0.759472	0.805853	0.728156	0.81994	0.770833	0.78263	0.913041	0.876167	0.765855	0.581534	0.919519	0.690458	1	0.725075	0.788548	0.837542	0.715833	0.63787	0.700967	0.676084	0.694262	0.700552	0.70843
Cohen 075 - SS late corolla and androecium	0.117593	0.130774	0.403332	0.124483	0.794366	0.141386	0.892311	0.908914	0.162702	0.175185	0.207604	0.161443	0.272054	0.682383	0.908185	0.870656	0.940754	0.755092	0.97433	0.674504	1	0.900152	0.906268	0.919742	0.0994783	0.10438	0.0996753	0.106397	0.109331	0.104481
Cohen 079 - LS late corolla, androecium and gynoecium	0.28471	0.290993	0.545263	0.289213	0.819497	0.304177	0.818986	0.843103	0.324582	0.320626	0.349339	0.325359	0.408819	0.747082	0.860812	0.854978	0.786602	0.804107	0.860213	0.772537	0.914248	1	0.933505	0.834275	0.203277	0.223531	0.217036	0.219442	0.231863	0.229148
Cohen 081 - LS late corolla, androecium and gynoecium	0.38052	0.384048	0.642512	0.382599	0.91691	0.39157	0.896087	0.910034	0.418448	0.392426	0.445623	0.396094	0.491936	0.862767	0.909645	0.947826	0.832606	0.906896	0.887386	0.826537	0.906774	0.95253	1	0.930136	0.278808	0.314273	0.302351	0.307975	0.319774	0.323623
Cohen 085 - LS late corolla, androecium and gynoecium	0.232093	0.234496	0.533892	0.23336	0.907865	0.241853	0.940517	0.945206	0.269582	0.258649	0.317338	0.245588	0.358922	0.815609	0.922209	0.971789	0.939589	0.870658	0.953648	0.717096	0.940696	0.898084	0.948988	1	0.170742	0.194192	0.184258	0.192132	0.197033	0.20003
Cohen 101 - SS early corolla, androecium and gynoecium	0.988143	0.988488	0.872723	0.986266	0.59248	0.97903	0.428263	0.33021	0.985215	0.880301	0.967208	0.943293	0.875995	0.714851	0.467997	0.365496	0.0599105	0.659961	0.179538	0.796413	0.128398	0.287638	0.383596	0.237157	1	0.963969	0.974035	0.971846	0.915034	0.889114
Cohen 135 - LS early corolla, androecium and gynoecium	0.996139	0.994072	0.882285	0.994326	0.588428	0.986264	0.430874	0.333724	0.991929	0.885386	0.952629	0.949499	0.881498	0.721312	0.462069	0.369547	0.0598726	0.665871	0.180366	0.795818	0.12635	0.289965	0.385088	0.236887	0.996403	1	0.992706	0.991821	0.980477	0.974067
Cohen 136 - SS early corolla, androecium and gynoecium	0.997664	0.997258	0.883913	0.996192	0.579484	0.989674	0.429604	0.334085	0.994809	0.88747	0.931135	0.945801	0.882424	0.722514	0.45261	0.370208	0.0586028	0.66654	0.180181	0.78923	0.124851	0.28907	0.383378	0.234374	0.989883	0.997106	1	0.979402	0.968237	0.957608
Cohen 143 - LS early corolla, androecium and gynoecium	0.982504	0.98099	0.867669	0.981489	0.594372	0.970461	0.427437	0.329451	0.977662	0.870726	0.97365	0.942323	0.868762	0.710614	0.471199	0.363914	0.0610757	0.656577	0.180195	0.796212	0.129275	0.287293	0.382768	0.237663	0.99681	0.993447	0.983012	1	0.965448	0.952657
Cohen 159 - LS early corolla and androecium	0.991646	0.992877	0.886291	0.99551	0.580524	0.988517	0.429149	0.34253	0.990998	0.890665	0.930632	0.966038	0.888367	0.717934	0.455418	0.369125	0.0610457	0.662503	0.185395	0.787162	0.134133	0.298213	0.387184	0.237407	0.984094	0.99152	0.992568	0.980317	1	0.992609
Cohen 160 - SS early corolla and androecium	0.995607	0.993947	0.886004	0.998047	0.579905	0.99009	0.42958	0.337851	0.992954	0.888743	0.929831	0.961592	0.885809	0.720137	0.452872	0.370031	0.0599482	0.664615	0.181666	0.787444	0.128112	0.293806	0.384996	0.235856	0.985566	0.993711	0.996035	0.979834	0.997355	1
